# Supplementary material for: Effect of Drought Stress on Degradation and Remodeling of Membrane Lipids in Nostoc flagelliforme
Source: Foods. 2022 Jun 18;11(12):1798. doi: 10.3390/foods11121798 (PMC9222375; doi:10.3390/foods11121798)
Supplement: Supplementary file 1 [file foods-11-01798-s001.zip]

Archive with 2 entries (2 files):
- foods-1748471 Supplementary figures R2.pdf
- foods-1748471 Supplementary table R2.xlsx
